# Supplementary material for: In Silico Molecular Analysis of Carbapenemase-Negative Carbapenem-Resistant Pseudomonas aeruginosa Strains in Greece
Source: Microorganisms. 2024 Apr 16;12(4):805. doi: 10.3390/microorganisms12040805 (PMC11051870; doi:10.3390/microorganisms12040805)
Supplement: Supplementary file 1 [file microorganisms-12-00805-s001.zip]

Archive with 1 entries (1 files):
- microorganisms-2939063-supplementary.pdf
